# Supplementary material for: Nitrogen balance along a northern boreal forest fire chronosequence
Source: PLoS One. 2017 Mar 30;12(3):e0174720. doi: 10.1371/journal.pone.0174720 (PMC5373610; doi:10.1371/journal.pone.0174720)
Supplement: S1 File — (XLSX) [file pone.0174720.s002.xlsx]

## Sheet: Sheet1
Fire year	Years after fire	Site	Plot	Aboveground tree biomass kg ha	Moss biomass kg ha	Field layer biomass kg ha	Ground vegetation kg ha	Dead standing trees kg ha	Dead lying tree biomass kg ha	Dead trees kg ha	Live roots kg ha	Dead roots kg ha	Total living biomass kg ha	Total dead biomass kg ha	N aboveground tree biomass kg ha	N mosses kg ha	N field layer kg ha	N Ground vegetation kg ha	N dead standing trees kg ha	Dead lying trees N kg ha	N dead trees kg ha	Living roots N kg ha	Dead roots N kg ha	N kg ha living biomass	N kg ha dead biomass	Site	Plot	Total ecosystem N kg ha	Soil N kg ha	F-Layer N kg ha	H-layer N kg ha	E-layer N kg ha	B-layer N kg ha	Year	N balance kg ha yr	SD N balance	N fixation kg ha yr	SD N fixation	N deposition kg ha yr	SD N deposition	N leaching kg ha yr	SD N leaching	N2O kg ha yr	SD N2O	Site	Plot	amoa gene number	amoa_quasi gene number	cnorB gene number
2009	2	2	1	30100	0	300	300	9200	7237.72	16437.7	9900	2372.5	40300	18810.2	79.898	0	2.862	2.862	18.4	21.8007	40.2007	33.33	8.62925	116.09	48.83	2	1	650.76	495.1	208.76	126.43	108.02	51.92	0	0.845976	0.173107	0.0396264	0.00690173	1.06845	0.152935	0.258779	0.0802214	0.00390273	1e-06	2	1	5	24	8
2009	2	2	2	45800	0	100	100	8900	4922.42	13822.4	13300	4058.75	59200	17881.2	127.236	0	0.954	0.954	17.8	16.3389	34.1389	42.97	13.5194	171.16	47.6583	2	2	657.16	449	54.22	104.77	110.32	179.67	1	0.86188	0.172299	0.0396264	0.00690173	1.07264	0.153535	0.244776	0.0758807	0.00411577	0.00110714	2	2	5	23	8
2009	2	2	3	12500	0	100	100	10990	7990	18980	3875	1077	16475	20057	39.175	0	0.954	0.954	21.98	22.95	44.93	12.805	3.7283	52.934	48.6583	42A	1	742.77	561.9	74.62	103.37	151.6	232.28	2	0.866944	0.172712	0.0396264	0.00690173	1.07683	0.154134	0.245733	0.0761771	0.00432504	0.00221429	2	3	6	18	7
2009	5	5	1	16000	600	900	1500	3220	13892.2	17112.2	11700	2472.5	29200	19584.7	48.18	5.724	8.586	14.31	6.44	53.1916	59.6316	40.53	8.91925	103.02	68.5509	42A	2	850.74	680.5	93.15	136.36	211.24	239.75	3	0.8753	0.171751	0.0396264	0.00690173	1.08102	0.154734	0.240635	0.0745969	0.00453053	0.00332143	60	1	4	23	7
2009	5	5	2	24000	300	1000	1300	7200	7725.54	14925.5	10300	4065	35600	18990.5	72.27	2.862	9.54	12.402	14.4	32.2627	46.6627	34.27	13.5375	118.942	60.2002	60A	1	1237.63	1077.4	511.22	273.82	188.81	103.56	4	0.895203	0.171052	0.039627	0.00690183	1.08521	0.155334	0.224856	0.0697052	0.00473223	0.00442857	60	2	4	24	8
2009	5	5	3	9000	500	1000	1500	1800	17922.2	19722.2	5229	1524	15729	21246.2	25.26	4.77	9.54	14.31	3.6	63.4306	67.0306	17.847	5.2413	57.417	72.2719	60A	2	1068.56	904.9	389.88	193.91	269.69	51.4	5	0.928074	0.167909	0.0396354	0.0069033	1.0894	0.155934	0.193695	0.0600455	0.00493015	0.00553571	60	3	3	18	7
1969	42	42A	1	27300	500	1600	2100	6900	7300.98	14201	10500	4610	39900	18811	79.077	4.77	15.264	20.034	13.8	24.3526	38.1526	33.86	14.029	132.971	52.1816	60B	3	908.06	748.9	181.38	135.46	246	186.1	6	0.936584	0.167255	0.0396813	0.00691129	1.09359	0.156533	0.191378	0.0593273	0.0051243	0.00664286	152	1	4	19	9
1969	42	42A	2	22800	900	1200	2100	2100	11313.4	13413.4	6700	4500	31600	17913.4	73.812	8.586	11.448	20.034	4.2	43.0058	47.2058	22.4	13.71	116.246	60.9158	60B	4	881.5	646.5	127.63	203.89	193.65	121.3	7	0.956512	0.165078	0.0398252	0.00693635	1.09778	0.157133	0.176743	0.0547902	0.00531466	0.00775	152	2	2	19	8
1969	42	42B	1	12800	1000	1000	2000	3680	6110	9790	7384.8	4914.7	22184.8	14704.7	40.999	9.54	9.54	19.08	7.36	22.104	29.464	23.0492	14.5906	83.1282	44.0545	155A	1	824.92	566.9	206.22	93	160.13	107.6	8	0.965406	0.165747	0.0401481	0.0069926	1.10197	0.157733	0.172789	0.0535646	0.00550124	0.00885714	152	3	4	19	8
1969	42	42B	2	11400	2000	1000	3000	4226.67	8241.47	12468.1	4822.4	2850	19222.4	15318.1	37.397	19.08	9.54	28.62	8.45333	26.3727	34.826	15.4396	8.56596	81.4566	43.392	155A	2	1122.2	766.4	176.2	171.43	138.79	279.94	9	0.985732	0.1674	0.0407315	0.00709421	1.10616	0.158333	0.156411	0.0484874	0.00568404	0.00996429
1969	45	45A	1	31000	1000	1900	2900	6680	7174.16	13854.2	11000	4547.5	44900	18401.7	90.28	9.54	18.126	27.666	13.36	26.6512	40.0112	35.31	13.8477	153.256	53.8589									10	0.99044	0.165664	0.0416409	0.0072526	1.11035	0.158932	0.155449	0.0481892	0.00586306	0.0110714
1969	45	45A	2	29000	1500	2000	3500	1770	14356.2	16126.2	7600	4377.5	40100	20503.7	112.49	14.31	19.08	33.39	3.54	59.5378	63.0778	25.01	13.3547	170.89	76.4326									11	0.99458	0.168134	0.0429189	0.00747519	1.11454	0.159532	0.156036	0.048371	0.0060383	0.0121786
1969	45	45B	1	17000	1600	1800	3400	3680	5691.58	9371.58	7549	4947.5	27949	14319.1	49.35	15.264	17.172	32.436	7.36	23.5606	30.9206	23.706	14.7218	105.492	45.6423									12	1.00205	0.167821	0.0445845	0.00776529	1.11873	0.160132	0.156622	0.0485529	0.00620976	0.0132857
1969	45	45B	2	19000	2000	1000	3000	4043.33	9073.99	13117.3	5743	3724	27743	16841.3	66.42	19.08	9.54	28.62	8.08667	29.0368	37.1234	18.682	11.2176	113.722	48.341									13	1.0051	0.169629	0.046637	0.00812277	1.12292	0.160732	0.157209	0.0487347	0.00637744	0.0143929
1951	60	60A	1	30300	2200	1300	3500	300	3086.12	3386.12	9700	645.75	43500	4031.87	88.97	20.988	12.402	33.39	0.6	10.1204	10.7204	33.74	2.53267	156.1	13.2531									14	1.01113	0.170303	0.0490606	0.00854488	1.12711	0.161331	0.157795	0.0489166	0.00654134	0.0155
1951	60	60A	2	26500	2800	1700	4500	700	3609.04	4309.04	9800	1400	40800	5709.04	80.596	26.712	16.218	42.93	1.4	8.03873	9.43873	33.59	4.72	157.116	14.1587									15	1.01916	0.170504	0.0518292	0.00902708	1.1313	0.161931	0.158382	0.0490984	0.00670146	0.0166071
1951	60	60B	1	18200	4300	2700	7000	500	3347.58	3847.58	10900	682.5	36100	4530.08	59.101	41.022	25.758	66.78	1	10.7123	11.7123	39.2	2.40968	165.081	14.1219									16	1.02668	0.172577	0.0549106	0.00956378	1.13549	0.162531	0.158969	0.0492803	0.0068578	0.0177143
1951	60	60B	2	46800	3000	1400	4400	500	3347.58	3847.58	16500	1755	67700	5602.58	149.028	28.62	13.356	41.976	1	10.7123	11.7123	55.44	6.19632	246.444	17.9086									17	1.03275	0.172691	0.0582697	0.0101488	1.13968	0.163131	0.159555	0.0494621	0.00701035	0.0188214
1951	63	63A	1	32000	3000	1900	4900	290.854	2492.72	2783.57	9700	645.75	46600	3429.32	96.36	28.62	18.126	46.746	0.581707	11.2271	11.8089	33.74	2.53267	176.846	14.3415									18	1.03857	0.173277	0.0618706	0.010776	1.14387	0.16373	0.160142	0.049644	0.00715913	0.0199286
1951	63	63A	2	27000	3000	2000	5000	1100	3609.04	4709.04	9800	1500	41800	6209.04	80.69	28.62	19.08	47.7	2.2	8.03873	10.2387	33.59	5.01	161.98	15.2487									19	1.04615	0.173407	0.0656782	0.0114392	1.14806	0.16433	0.160728	0.0498258	0.00730412	0.0210357
1951	63	63B	1	23000	5000	3000	8000	695	3050.88	3745.88	10900	899.3	41900	4645.18	76.01	47.7	28.62	76.32	1.39	9.76282	11.1528	39.2	3.1671	191.53	14.3199									20	1.05252	0.173528	0.0696592	0.0121326	1.15225	0.16493	0.161315	0.0500077	0.00744534	0.0221429
1951	63	63B	2	46000	4000	1500	5500	695	3050.88	3745.88	16500	1798.6	68000	5544.48	137.29	38.16	14.31	52.47	1.39	9.76282	11.1528	55.44	6.3342	245.2	17.487									21	1.06034	0.173678	0.0737829	0.0128508	1.15644	0.16553	0.161902	0.0501895	0.00758277	0.02325
1859	152	152A	1	48600	4300	2800	7100	3000	2639.4	5639.4	17200	2727.5	72900	8366.9	131.003	41.022	26.712	67.734	6	11.0331	17.0331	56.04	9.44975	254.777	26.4828									22	1.06898	0.175763	0.078021	0.0135889	1.16063	0.166129	0.162488	0.0503713	0.00771643	0.0243571
1859	152	152A	2	65800	6200	2400	8600	6000	5543.44	11543.4	25100	4740	99500	16283.4	179.114	59.148	22.896	82.044	12	24.2481	36.2481	80.93	15.286	342.088	51.5341									23	1.07614	0.177704	0.0823483	0.0143426	1.16482	0.166729	0.163075	0.0505532	0.0078463	0.0254643
1859	152	152B	1	40300	5000	2000	7000	3000	4639.94	7639.94	14894.2	2185.25	62194.2	9825.19	117.855	47.7	19.08	66.78	6	20.1957	26.1957	48.2468	7.44548	232.882	33.6412									24	1.0829	0.175837	0.0867421	0.0151079	1.16901	0.167329	0.163661	0.050735	0.00797239	0.0265714
1859	152	152B	2	47000	6000	2000	8000	4000	4274.26	8274.26	17958	2867	72958	11141.3	130.113	57.24	19.08	76.32	8	13.6776	21.6776	57.972	9.6068	264.405	31.2844									25	1.09177	0.176072	0.0911824	0.0158812	1.1732	0.167929	0.164248	0.0509169	0.0080947	0.0276786
1859	155	155A	1	50000	5000	1500	6500	3470	1539.4	5009.4	16700	2577.5	73200	7586.9	137.06	47.7	14.31	62.01	6.94	7.18308	14.1231	54.04	8.84975	253.11	22.9728									26	1.09854	0.180582	0.0956518	0.0166597	1.17739	0.168528	0.164835	0.0510987	0.00821323	0.0287857
1859	155	155A	2	63000	5500	2500	8000	6570	5543.44	12113.4	22400	4915	93400	17028.4	171.91	52.47	23.85	76.32	13.14	24.2481	37.3881	70.13	15.986	318.36	53.3741									27	1.11063	0.179515	0.100135	0.0174405	1.18158	0.169128	0.165421	0.0512806	0.00832798	0.0298929
1859	155	155B	1	42000	6300	2900	9200	3200	2939.94	6139.94	17200	2227.75	68400	8367.69	122.79	60.102	27.666	87.768	6.4	14.4057	20.8057	57.47	7.61547	268.028	28.4212									28	1.11659	0.179956	0.104618	0.0182213	1.18577	0.169728	0.166008	0.0514624	0.00843895	0.031
1859	155	155B	2	45000	5000	2000	7000	4413.33	3340.93	7754.26	19500	2745	71500	10499.3	126.3	47.7	19.08	66.78	8.82667	10.691	19.5176	64.14	9.198	257.22	28.7156									29	1.12188	0.181256	0.10909	0.0190003	1.18996	0.170328	0.166594	0.0516443	0.00854614	0.0321071
																																		30	1.1319	0.183351	0.113542	0.0197756	1.19415	0.170927	0.167181	0.0518261	0.00864955	0.0332143
																																		31	1.14027	0.182927	0.117964	0.0205458	1.19834	0.171527	0.167768	0.052008	0.00874918	0.0343214
																																		32	1.14707	0.183476	0.12235	0.0213096	1.20253	0.172127	0.168354	0.0521898	0.00884503	0.0354286
																																		33	1.15591	0.184616	0.126693	0.0220661	1.20672	0.172727	0.168941	0.0523716	0.00893709	0.0365357
																																		34	1.16224	0.18638	0.130989	0.0228143	1.21091	0.173326	0.169527	0.0525535	0.00902538	0.0376429
																																		35	1.16993	0.187823	0.135233	0.0235536	1.2151	0.173926	0.170114	0.0527353	0.00910988	0.03875
																																		36	1.17928	0.188145	0.139423	0.0242832	1.21929	0.174526	0.170701	0.0529172	0.00919061	0.0398571
																																		37	1.18665	0.189757	0.143555	0.0250029	1.22348	0.175126	0.171287	0.053099	0.00926755	0.0409643
																																		38	1.19509	0.189744	0.147627	0.0257121	1.22767	0.175725	0.171874	0.0532809	0.00934072	0.0420714
																																		39	1.20149	0.189926	0.151637	0.0264107	1.23186	0.176325	0.17246	0.0534627	0.0094101	0.0431786
																																		40	1.20907	0.191746	0.155585	0.0270983	1.23605	0.176925	0.173047	0.0536446	0.0094757	0.0442857
																																		41	1.21689	0.19196	0.15947	0.0277748	1.24024	0.177525	0.173634	0.0538264	0.00953752	0.0453929
																																		42	1.22702	0.194281	0.16329	0.0284402	1.24443	0.178124	0.17422	0.0540083	0.00959556	0.0465
																																		43	1.22836	0.194957	0.167046	0.0290944	1.24862	0.178724	0.174807	0.0541901	0.00964982	0.0476071
																																		44	1.23621	0.196291	0.170738	0.0297374	1.25281	0.179324	0.175393	0.054372	0.0097003	0.0487143
																																		45	1.2443	0.197422	0.174366	0.0303692	1.257	0.179924	0.17598	0.0545538	0.009747	0.0498214
																																		46	1.26175	0.198593	0.177929	0.0309899	1.27041	0.181843	0.177857	0.0551357	0.00978992	0.0509286
																																		47	1.27607	0.201285	0.18143	0.0315996	1.28382	0.183762	0.179734	0.0557176	0.00982906	0.0520357
																																		48	1.28867	0.20206	0.184867	0.0321983	1.29722	0.185681	0.181611	0.0562995	0.00986442	0.0531429
																																		49	1.30642	0.206301	0.188243	0.0327862	1.31063	0.1876	0.183488	0.0568814	0.00989599	0.05425
																																		50	1.32013	0.207643	0.191557	0.0333635	1.32404	0.189519	0.185366	0.0574633	0.00992379	0.0553571
																																		51	1.33504	0.210096	0.194811	0.0339302	1.33745	0.191439	0.187243	0.0580452	0.0099478	0.0564643
																																		52	1.35105	0.213457	0.198006	0.0344866	1.35086	0.193358	0.18912	0.0586272	0.00996804	0.0575714
																																		53	1.36527	0.214529	0.201142	0.0350328	1.36426	0.195277	0.190997	0.0592091	0.00998449	0.0586786
																																		54	1.37971	0.219552	0.20422	0.035569	1.37767	0.197196	0.192874	0.059791	0.00999717	0.0597857
																																		55	1.39332	0.220332	0.207242	0.0360954	1.39108	0.199115	0.194751	0.0603729	0.0100061	0.0608929
																																		56	1.40864	0.221895	0.210209	0.0366121	1.40449	0.201035	0.196628	0.0609548	0.0100112	0.062
																																		57	1.42054	0.224288	0.213121	0.0371194	1.4179	0.202954	0.198505	0.0615367	0.0100125	0.0631071
																																		58	1.43867	0.226002	0.215981	0.0376173	1.4313	0.204873	0.200383	0.0621186	0.0100101	0.0642143
																																		59	1.45286	0.229336	0.218787	0.0381062	1.44471	0.206792	0.20226	0.0627005	0.0100038	0.0653214
																																		60	1.46381	0.231911	0.221543	0.0385862	1.45812	0.208711	0.204137	0.0632824	0.00999382	0.0664286
																																		61	1.47929	0.234177	0.224249	0.0390575	1.47153	0.21063	0.206014	0.0638643	0.00998002	0.0675357
																																		62	1.49563	0.235266	0.226906	0.0395202	1.48494	0.21255	0.207891	0.0644462	0.00996245	0.0686429
																																		63	1.5053	0.237896	0.229515	0.0399746	1.49834	0.214469	0.209768	0.0650281	0.0099411	0.06975
																																		64	1.52194	0.237941	0.232077	0.0404209	1.51175	0.216388	0.211645	0.06561	0.00991597	0.0708571
																																		65	1.53707	0.24095	0.234593	0.0408591	1.52516	0.218307	0.213522	0.0661919	0.00988706	0.0719643
																																		66	1.55024	0.244042	0.237065	0.0412895	1.53857	0.220226	0.2154	0.0667739	0.00985436	0.0730714
																																		67	1.56371	0.247905	0.239492	0.0417123	1.55198	0.222146	0.217277	0.0673558	0.00981789	0.0741786
																																		68	1.57972	0.249957	0.241877	0.0421277	1.56538	0.224065	0.219154	0.0679377	0.00977763	0.0752857
																																		69	1.59155	0.252084	0.24422	0.0425357	1.57879	0.225984	0.221031	0.0685196	0.0097336	0.0763929
																																		70	1.60622	0.252565	0.246521	0.0429366	1.5922	0.227903	0.222908	0.0691015	0.00968578	0.0775
																																		71	1.6229	0.255688	0.248783	0.0433306	1.61231	0.230782	0.225724	0.0699743	0.00963418	0.0786071
																																		72	1.64376	0.260005	0.251006	0.0437177	1.63242	0.233661	0.228539	0.0708472	0.00957881	0.0797143
																																		73	1.66388	0.262256	0.25319	0.0440982	1.65254	0.236539	0.231355	0.0717201	0.00951965	0.0808214
																																		74	1.68607	0.268498	0.255337	0.0444721	1.67265	0.239418	0.234171	0.0725929	0.00945671	0.0819286
																																		75	1.70505	0.269084	0.257448	0.0448397	1.69276	0.242297	0.236986	0.0734658	0.00938999	0.0830357
																																		76	1.72132	0.27392	0.259523	0.0452011	1.71287	0.245176	0.239802	0.0743386	0.00931949	0.0841429
																																		77	1.74105	0.276098	0.261563	0.0455564	1.73298	0.248055	0.242618	0.0752115	0.00924521	0.08525
																																		78	1.76319	0.281668	0.263569	0.0459057	1.7531	0.250933	0.245433	0.0760844	0.00916715	0.0863571
																																		79	1.77871	0.284763	0.265541	0.0462493	1.77321	0.253812	0.248249	0.0769572	0.00908531	0.0874643
																																		80	1.80149	0.286316	0.267481	0.0465872	1.79332	0.256691	0.251065	0.0778301	0.00899968	0.0885714
																																		81	1.81867	0.289534	0.269389	0.0469195	1.81343	0.25957	0.25388	0.0787029	0.00891028	0.0896786
																																		82	1.84206	0.293692	0.271266	0.0472464	1.83354	0.262448	0.256696	0.0795758	0.0088171	0.0907857
																																		83	1.85877	0.295665	0.273112	0.047568	1.85366	0.265327	0.259512	0.0804487	0.00872013	0.0918929
																																		84	1.87588	0.2983	0.274929	0.0478844	1.87377	0.268206	0.262328	0.0813215	0.00861939	0.093
																																		85	1.89785	0.305728	0.276717	0.0481957	1.89388	0.271085	0.265143	0.0821944	0.00851486	0.0941071
																																		86	1.91528	0.304812	0.278476	0.0485021	1.91399	0.273964	0.267959	0.0830673	0.00840656	0.0952143
																																		87	1.93852	0.310898	0.280207	0.0488037	1.9341	0.276842	0.270775	0.0839401	0.00829447	0.0963214
																																		88	1.95771	0.311185	0.281911	0.0491005	1.95422	0.279721	0.27359	0.084813	0.0081786	0.0974286
																																		89	1.97899	0.31463	0.283589	0.0493926	1.97433	0.2826	0.276406	0.0856858	0.00805895	0.0985357
																																		90	1.99066	0.317444	0.28524	0.0496803	1.99444	0.285479	0.279222	0.0865587	0.00793552	0.0996429
																																		91	2.00907	0.323158	0.286866	0.0499634	2.01455	0.288357	0.282037	0.0874316	0.00780832	0.10075
																																		92	2.02997	0.325056	0.288467	0.0502423	2.03466	0.291236	0.284853	0.0883044	0.00767733	0.101857
																																		93	2.04944	0.327264	0.290044	0.0505169	2.05478	0.294115	0.287669	0.0891773	0.00754255	0.102964
																																		94	2.07102	0.332138	0.291596	0.0507873	2.07489	0.296994	0.290484	0.0900501	0.007404	0.104071
																																		95	2.0894	0.335692	0.293126	0.0510537	2.095	0.299873	0.2933	0.090923	0.00726167	0.105179
																																		96	2.14859	0.345567	0.294632	0.0513161	2.15785	0.308869	0.302099	0.0936507	0.00711556	0.106286
																																		97	2.20031	0.353777	0.296116	0.0515746	2.2207	0.317865	0.310898	0.0963784	0.00696567	0.107393
																																		98	2.25313	0.363663	0.297578	0.0518292	2.28355	0.326861	0.319697	0.0991061	0.00681199	0.1085
																																		99	2.30746	0.372571	0.299019	0.0520802	2.3464	0.335857	0.328496	0.101834	0.00665454	0.109607
																																		100	2.37347	0.38217	0.300439	0.0523274	2.40925	0.344853	0.337295	0.104561	0.0064933	0.110714
																																		101	2.42492	0.386596	0.301838	0.0525711	2.4721	0.35385	0.346094	0.107289	0.00632829	0.111821
																																		102	2.47603	0.399486	0.303217	0.0528113	2.53495	0.362846	0.354893	0.110017	0.00615949	0.112929
																																		103	2.53308	0.407596	0.304576	0.0530481	2.5978	0.371842	0.363692	0.112745	0.00598692	0.114036
																																		104	2.59327	0.413877	0.305916	0.0532814	2.66065	0.380838	0.372491	0.115472	0.00581056	0.115143
																																		105	2.6461	0.423607	0.307237	0.0535115	2.7235	0.389834	0.38129	0.1182	0.00563042	0.11625
																																		106	2.77602	0.451105	0.30854	0.0537384	2.86995	0.410797	0.401793	0.124556	0.0054465	0.117357
																																		107	2.90167	0.472992	0.309824	0.053962	3.0164	0.431759	0.422296	0.130912	0.0052588	0.118464
																																		108	3.0273	0.491022	0.31109	0.0541826	3.16285	0.452722	0.442799	0.137268	0.00506732	0.119571
																																		109	3.16278	0.515488	0.312339	0.0544002	3.3093	0.473684	0.463302	0.143624	0.00487206	0.120679
																																		110	3.28003	0.533267	0.313571	0.0546147	3.45575	0.494647	0.483805	0.14998	0.00467302	0.121786
																																		111	3.40283	0.559137	0.314786	0.0548263	3.6022	0.515609	0.504308	0.156335	0.0044702	0.122893
																																		112	3.53591	0.575605	0.315985	0.0550351	3.74865	0.536571	0.524811	0.162691	0.0042636	0.124
																																		113	3.6531	0.596894	0.317167	0.0552411	3.8951	0.557534	0.545314	0.169047	0.00405321	0.125107
																																		114	3.79508	0.618919	0.318334	0.0554443	4.04155	0.578496	0.565817	0.175403	0.00383905	0.126214
																																		115	3.91421	0.644828	0.319485	0.0556448	4.188	0.599459	0.58632	0.181759	0.00362111	0.127321
																																		116	3.91271	0.638461	0.320621	0.0558426	4.188	0.599459	0.58632	0.181759	0.00339938	0.128429
																																		117	3.92231	0.642944	0.321742	0.0560379	4.188	0.599459	0.58632	0.181759	0.00317388	0.129536
																																		118	3.91792	0.640851	0.322849	0.0562306	4.188	0.599459	0.58632	0.181759	0.00294459	0.130643
																																		119	3.91503	0.641712	0.323941	0.0564208	4.188	0.599459	0.58632	0.181759	0.00271152	0.13175
																																		120	3.92102	0.648749	0.325019	0.0566085	4.188	0.599459	0.58632	0.181759	0.00247468	0.132857
																																		121	3.92949	0.64196	0.326083	0.0567938	4.188	0.599459	0.58632	0.181759	0.00223405	0.133964
																																		122	3.92731	0.645473	0.327133	0.0569768	4.188	0.599459	0.58632	0.181759	0.00198964	0.135071
																																		123	3.92752	0.647955	0.32817	0.0571575	4.188	0.599459	0.58632	0.181759	0.00174145	0.136179
																																		124	4.01697	0.632346	0.329195	0.0573358	4.188	0.599459	0.5	0.155	0.00148948	0.137286
																																		125	4.00305	0.635202	0.330206	0.057512	4.188	0.599459	0.5	0.155	0.00123373	0.138393
																																		126	4.01348	0.635553	0.331205	0.0576859	4.188	0.599459	0.5	0.155	0.0009742	0.1395
																																		127	4.02189	0.642188	0.332191	0.0578577	4.188	0.599459	0.5	0.155	0.000710888	0.140607
																																		128	4.01453	0.645104	0.333165	0.0580274	4.188	0.599459	0.5	0.155	0.000443796	0.141714
																																		129	4.0259	0.637303	0.334127	0.0581949	4.188	0.599459	0.5	0.155	0.000172923	0.142821
																																		130	4.02406	0.637857	0.335078	0.0583605	4.188	0.599459	0.5	0.155	-0.00010173	0.143929
																																		131	4.03267	0.638858	0.336017	0.058524	4.188	0.599459	0.5	0.155	-0.000380164	0.145036
																																		132	4.02339	0.635397	0.336944	0.0586856	4.188	0.599459	0.5	0.155	-0.000662379	0.146143
																																		133	4.02673	0.63981	0.337861	0.0588452	4.188	0.599459	0.5	0.155	-0.000948374	0.14725
																																		134	4.02966	0.63701	0.338767	0.059003	4.188	0.599459	0.5	0.155	-0.00123815	0.148357
																																		135	3.33411	0.543725	0.339662	0.0591589	3.5	0.50098	0.5	0.155	-0.00153171	0.149464
																																		136	3.85787	0.614517	0.340546	0.0593129	4.01389	0.574537	0.5	0.155	-0.00182904	0.150571
																																		137	4.17561	0.656937	0.34142	0.0594651	4.33333	0.620261	0.5	0.155	-0.00213016	0.151679
																																		138	2.84436	0.484998	0.342284	0.0596156	3	0.429412	0.5	0.155	-0.00243506	0.152786
																																		139	2.86008	0.485222	0.343138	0.0597643	3.01389	0.4314	0.5	0.155	-0.00274374	0.153893
																																		140	3.15567	0.524586	0.343982	0.0599113	3.30556	0.473148	0.5	0.155	-0.0030562	0.155
																																		141	2.71728	0.473017	0.344816	0.0600566	2.87083	0.410923	0.5	0.155	-0.00337244	0.156107
																																		142	2.82821	0.487741	0.345641	0.0602002	2.98056	0.426629	0.5	0.155	-0.00369246	0.157214
																																		143	3.56205	0.575137	0.346456	0.0603423	3.71389	0.531596	0.5	0.155	-0.00401626	0.158321
																																		144	2.72602	0.47625	0.347262	0.0604827	2.875	0.41152	0.5	0.155	-0.00434384	0.159429
																																		145	3.20596	0.532862	0.34806	0.0606215	3.36111	0.4811	0.5	0.155	-0.00467521	0.160536
																																		146	2.82377	0.481872	0.348848	0.0607588	2.97222	0.425436	0.5	0.155	-0.00501035	0.161643
																																		147	3.44786	0.564908	0.349627	0.0608946	3.59722	0.514897	0.5	0.155	-0.00534927	0.16275
																																		148	2.66092	0.468241	0.350398	0.0610289	2.80556	0.40158	0.5	0.155	-0.00569198	0.163857
																																		149	2.87074	0.492629	0.351161	0.0611617	3.0125	0.431201	0.5	0.155	-0.00603846	0.164964
																																		150	3.22907	0.533814	0.351915	0.061293	3.37361	0.482889	0.5	0.155	-0.00638873	0.166071
																																		151	3.09454	0.520578	0.352661	0.0614229	3.24028	0.463804	0.5	0.155	-0.00674278	0.167179
																																		152	2.9332	0.497923	0.353399	0.0615515	3.07917	0.440743	0.5	0.155	-0.0071006	0.168286
																																		153	2.88853	0.496943	0.354129	0.0616786	3.03194	0.433984	0.5	0.155	-0.00746221	0.169393
																																		154	2.58092	0.458335	0.354851	0.0618044	2.71806	0.389055	0.5	0.155	-0.0078276	0.1705
[truncated: 41 more columns]
